# Supplementary material for: Mechanistic and Kinetic Insights into the Acylation Reaction of Hepatitis C Virus NS3/NS4A Serine Protease with NS4B/5A Substrate
Source: Biomolecules. 2025 Nov 18;15(11):1619. doi: 10.3390/biom15111619 (PMC12650507; doi:10.3390/biom15111619)
Supplement: Supplementary file 1 [file biomolecules-15-01619-s001.zip]

Archive with 1 entries (1 files):
- biomolecules-3787571-supplementary.pdf
